# Supplementary material for: Influence of Recombination and GC-biased Gene Conversion on the Adaptive and Nonadaptive Substitution Rate in Mammals versus Birds
Source: Mol Biol Evol. 2018 Dec 27;36(3):458–71. doi: 10.1093/molbev/msy243 (PMC6389324; doi:10.1093/molbev/msy243)
Supplement: Supplementary Data [file msy243_supp.zip]

Archive with 2 entries (2 files):
- Supplementary_Material.pdf
- Table S2.xlsx
