# Supplementary material for: Influence of Recombination and GC-biased Gene Conversion on the Adaptive and Nonadaptive Substitution Rate in Mammals versus Birds
Source: Mol Biol Evol. 2018 Dec 27;36(3):458–71. doi: 10.1093/molbev/msy243 (PMC6389324; doi:10.1093/molbev/msy243)
Supplement: Supplementary Data [file msy243_supp.zip › Table S2.xlsx]

## Sheet: nombre_de_snp
species	GC3-level	WS	SW	GC-conservative
H. sapiens	low	834.56493	1044.63629	242.82773138
	mean	435.331554	1009.74101	187.0686786
	high	57.218466279	245.734855645	37.218957682
	1	116.823919272	146.66661956	32.2348316
	2	80.523329596	93.523221805	26.7282874918
	3	128.07943401	187.8457391	31.618826045
	4	114.0373182	164.0055945	34.00857241627
	5	84.085676576	180.6952885	23.841091362292
	6	77.455382095	189.82965315567	29.7197469
	7	73.8422169837	175.6512768	35.1055057794
	8	51.947751417	126.72342751	19.9698633558
	9	42.3290869945689	136.9048152335	20.900990663719
	10	16.83885988141	82.86512964647	7.651544125
G. gorilla	low	2233.08889	2721.21891	563.88350953
	mean	868.39286	1687.81952	275.5005056
	high	28.17544077	101.343562	11.937502413
	1	62.09256603538	64.84867427912	11.6586875
	2	90.89948892	132.823834745	34.06086048518
	3	71.8619269521	122.9922564921	17.245810973
	4	62.4602722523	134.4928962563	13.514430003
	5	94.0723270000001	126.839193581	23.3288677912
	6	79.67502803	170.22194703	13.573987930926
	7	62.82673669	91.8433198	27.735010452
	8	97.5670116759	139.4016686	22.930156936
	9	89.4835931	143.643398002	24.70811795
	10	91.5635008	139.86626373	29.19706786912
P. troglodytes	low	2157.99786	2733.51832	664.04139463
	mean	1265.65705	2896.11294	469.1033451
	high	202.23027544	799.889791	102.578173698
	1	342.1860629	370.684206	119.65822708
	2	285.7888279	270.5588734	68.27970175469
	3	308.9023508921	438.640313	95.1529156958
	4	288.910758972	475.056584091921	100.378446443
	5	225.197256714	491.610957931	85.74409381612
	6	139.59636123	343.89408166	44.9561475412
	7	164.500542914	463.2422989958	65.281287514
	8	93.45036832	318.460379113927	36.843883623799
	9	79.12459629406	255.93316657	40.072608853
	10	49.06524622	297.809483205	20.14460648
P. anubis	low	877.5327	1182.8671	234.68903
	mean	662.1773	1545.7784	234.333369
	high	232.31122	969.6224	102.600074
	1	91.33339	91.044508	27.511123
	2	103.97787	129.333258	19.4889
	3	80.311204	157.22222	23.5777967
	4	61.2667	162.40003	27.5333417
	5	55.399967	164.82226	23.088889
	6	55.355508	194.28892	20.95555
	7	29.311107	120.022217	18.9555637
	8	21.377773	172.55567	14.777776
	9	16.577782	120.33324	14.77779
	10	27.199996	190.955525	22
P. abelii	low	2919.9598	3301.6031	666.71441
	mean	1701.4392	3897.0086	527.9796825
	high	390.057308	1421.70094	159.0222067
	1	182.111181	146.7305362	27.3385596
	2	142.87131	205.303047	31.2022007
	3	141.485941	239.40048	31.12005878
	4	108.285247	191.2733	24.05730127
	5	97.185678	259.265434	23.6853882
	6	72.310105	224.0152525	30.1769385
	7	58.3405116	236.729081	29.936226
	8	49.02792914	167.06555	19.5967682
	9	48.718958	168.1258827	21.6433348
	10	54.608502	212.714199	12.99979448
M. mulatta	low	1720.20332	2220.28066	474.715980209
	mean	1314.40605	3611.26084	532.2381776
	high	781.05048	4036.02664	519.9744507
	1	146.1888303	150.045787788	30.65728784448
	2	130.29473868	158.295533	39.4075179228
	3	61.154962538	94.35071548141	14.144797539
	4	152.722949	260.697953	51.272729345992
	5	168.089268	362.91784	66.82635991
	6	83.2882218	351.197224	46.55261390357
	7	86.1924073663	289.4351295	40.9767514923789
	8	90.490615927	368.93034	37.45113435831
	9	78.662101939	399.358107	61.84594992
	10	68.896798479	339.3855128	44.4391786975689
M. gallopavo	low	775.312	889.9807	144.0823453
	mean	536.2107	795.08665	115.701486
	high	381.18646	1042.2756	89.224979
	1	203.75798	196.30091	44.500608
	2	211.94268	268.22691	44.345764
	3	221.61811	273.43498	36.754941
	4	223.48889	250.57322	33.041115
	5	179.55998	227.47646	40.14278
	6	760.27153	916.33519	135.67625
	7	180.35228	332.86912	33.680982
	8	123.065013	274.33498	28.032125
	9	106.49754	295.51651	25.078371
	10	203.75798	322.83381	20.710738
N. meleagris	low	1035.63756	740.30086	152.0487063
	mean	1236.83575	1044.97611	198.411693
	high	933.81479	2000.55684	189.3060454
	1	231.30509	179.937807	32.633647
	2	303.219276	188.351552	35.08732589
	3	348.35539	262.367009	59.370918
	4	402.65573	278.88397	64.949203
	5	392.147221	314.72676	68.436302
	6	1397.67316	1007.9718	225.84366
	7	390.545368	441.9495916	56.1498135
	8	287.6694328	518.82366	50.2134109
	9	224.24263	519.128274	47.661923
	10	203.40035994	695.50618	62.74309629
P. cristatus	low	409.93022	316.06537	80.9754019
	mean	470.68992	430.52387	72.173853
	high	338.31709	614.61421	79.518021
	1	122.88305	96.55114	26.068627
	2	120.81254	105.31951	24.8027093
	3	148.711688	102.14289	25.80362
	4	105.275708	92.656927	10.9820905
	5	106.675735	94.186741	21.003129
	6	468.80167	369.69177	77.898174
	7	171.388575	168.831338	24.766803994
	8	125.365409	175.183906	21.95931079
	9	112.35746	160.939605	17.278952019
	10	73.229361	236.22886	32.6152585
P. colchicus	low	1991.7242	2421.6246	402.424277
	mean	1385.96994	2097.11136	306.995062
	high	752.14871	3084.86407	203.961663
	1	616.76046	650.06939	125.5504421
	2	536.78118	560.56097	101.135963
	3	560.31401	652.22231	107.721095
	4	493.4014	712.98559	116.218808
	5	496.03813	731.92478	108.856316
	6	1997.8593	2571.6611	417.25895
	7	365.33038	762.64167	73.1683137
	8	316.50316	880.03185	70.017377
	9	206.482325	932.65848	68.476393
	10	122.623109	1021.12705	45.4345318
A. cygnoides	low	903.8808	737.1095	167.93482
	mean	950.5154	908.8173	138.76653
	high	760.40491	1375.71838	158.3790278
	1	255.84755	194.89939	42.76963
	2	298.10428	207.086463	58.503214
	3	278.560476	273.47594	55.317153
	4	276.70789	221.821461	46.740845
	5	318.1965	332.71519	49.023847
	6	1127.646	1013.06913	200.76171
	7	233.49289	310.746624	35.9108625
	8	222.53913	329.19918	36.7210635
	9	197.294492	391.513688	48.5331405
	10	156.68058	409.32554	45.9636
A. platyrhynchos	low	2796.54762	2699.96865	445.411281
	mean	3124.13964	3700.32171	467.6637476
	high	2662.37633	6949.96752	680.029951
	1	932.64804	834.71089	175.371681
	2	939.52863	925.11232	143.308527
	3	1161.37689	1147.18784	158.444125
	4	996.52757	1012.25552	148.386927
	5	1104.46608	1309.926632	167.613604
	6	4289.6464	4478.2271	634.12184
	7	841.74014	1489.38464	135.768006
	8	743.62256	1631.48076	155.973517
	9	572.723571	1614.110614	163.3202144
	10	415.46759	2104.75952	218.03497
